# Supplementary material for: Associations of Serum Homocysteine with Bone Mineral Density and Osteoporosis Incidence in Chinese Middle-Aged and Older Adults: A Retrospective Cohort Study
Source: Nutrients. 2025 Jan 6;17(1):192. doi: 10.3390/nu17010192 (PMC11723229; doi:10.3390/nu17010192)
Supplement: Supplementary file 1 [file nutrients-17-00192-s001.zip]

Archive with 1 entries (1 files):
- nutrients-3355175-supplementary.pdf
